# Supplementary material for: Access to Interdental Brushing in Periodontal Healthy Young Adults: A Cross-Sectional Study
Source: PLoS One. 2016 May 18;11(5):e0155467. doi: 10.1371/journal.pone.0155467 (PMC4871464; doi:10.1371/journal.pone.0155467)
Supplement: S1 Dataset — (XLS) [file pone.0155467.s001.xls]

## Sheet: Hoja1
PATIENT	SEX	TOBACCO	PBLEEDID	TOOTH	ZONE	S0	B0	W0		Dictionary
1	1	2	1	10	2	1	1	1		PATIENT: 2 spaces. An unique identifier per patient.
1	1	2	1	11	2	2	1	1		SEX: 1 space. 1 "Female" 2 "Male"
1	1	2	1	12	2	2	2	1		TOBACCO: 1 space. 1 "Yes" 2 "No"
1	1	2	1	13	1	1	1	0		PBLEEDID: 1 space. Patient's periodontal risk: 0 "Low (<30% bleeding sites)" 1 "High (³30% bleeding sites)"
1	1	2	1	14	1	1	1	0		TOOTH "The space refers to distal surface. Thus 10 for space between 21 and 11, 11 for space between 11 and 12, etc"
1	1	2	1	15	1	2	2	1		ZONE 1 space. 1 "Anterior -up to distal of lateral incissor" 2 "Posterior"
1	1	2	1	16	1	2	2	0		S0 1 space "Probe size"
1	1	2	1	17	1	7	7			B0 1 space "Brush size"
1	1	2	1	21	2	1	1	0		S0 and B0:
1	1	2	1	22	2	1	1	1		0 "No enough space to introduce IDB"
1	1	2	1	23	1	2	2	1		1 "IDB 0.6 mm."
1	1	2	1	24	1	2	2	0		2 "IDB 0.7 mm."
1	1	2	1	25	1	2	2	0		3 "IDB 0.8 mm."
1	1	2	1	26	1	2	2	1		4 "IDB 0.9 mm."
1	1	2	1	27	1	7	7			5 "IDB 1.1 mm."
1	1	2	1	30	2	1	1	1		6 "Diastema"
1	1	2	1	31	2	1	1	0		7 "Absent"
1	1	2	1	32	2	2	2	0		W0 1 space. Bleeding after IDB. 0 "No" 1 "Yes"
1	1	2	1	33	1	2	2	1
1	1	2	1	34	1	2	2	1
1	1	2	1	35	1	3	2	1
1	1	2	1	36	1	3	3	1
1	1	2	1	37	1	7	7
1	1	2	1	41	2	1	1	0
1	1	2	1	42	2	2	2	1
1	1	2	1	43	1	3	3	0
1	1	2	1	44	1	2	2	1
1	1	2	1	45	1	2	2	1
1	1	2	1	46	1	3	3	1
1	1	2	1	47	1	7	7
2	1	2	1	10	2	1	0
2	1	2	1	11	2	1	0
2	1	2	1	12	2	1	1	1
2	1	2	1	13	1	1	1	1
2	1	2	1	14	1	3	2	1
2	1	2	1	15	1	3	2	1
2	1	2	1	16	1	1	1	1
2	1	2	1	17	1	7	7
2	1	2	1	21	2	1	0
2	1	2	1	22	2	1	0
2	1	2	1	23	1	1	1	1
2	1	2	1	24	1	2	2	1
2	1	2	1	25	1	2	2	1
2	1	2	1	26	1	2	1	1
2	1	2	1	27	1	7	7
2	1	2	1	30	2	2	2	1
2	1	2	1	31	2	1	1	0
2	1	2	1	32	2	1	1	0
2	1	2	1	33	1	2	2	1
2	1	2	1	34	1	2	2	1
2	1	2	1	35	1	2	2	1
2	1	2	1	36	1	2	2	1
2	1	2	1	37	1	7	7
2	1	2	1	41	2	2	2	0
2	1	2	1	42	2	2	2	0
2	1	2	1	43	1	3	3	1
2	1	2	1	44	1	2	2	1
2	1	2	1	45	1	2	2	1
2	1	2	1	46	1	3	2	1
2	1	2	1	47	1	7	7
3	2	2	0	10	2	1	1	0
3	2	2	0	11	2	1	1	0
3	2	2	0	12	2	1	1	0
3	2	2	0	13	1	2	2	0
3	2	2	0	14	1	3	3	0
3	2	2	0	15	1	3	3	0
3	2	2	0	16	1	2	2	0
3	2	2	0	17	1	7	7
3	2	2	0	21	2	1	1	0
3	2	2	0	22	2	1	1	0
3	2	2	0	23	1	2	2	0
3	2	2	0	24	1	2	2	0
3	2	2	0	25	1	4	4	0
3	2	2	0	26	1	2	2	0
3	2	2	0	27	1	7	7
3	2	2	0	30	2	1	1	0
3	2	2	0	31	2	1	1	0
3	2	2	0	32	2	4	4	0
3	2	2	0	33	1	3	3	0
3	2	2	0	34	1	2	2	0
3	2	2	0	35	1	4	4	0
3	2	2	0	36	1	3	3	0
3	2	2	0	37	1	7	7
3	2	2	0	41	2	1	1	0
3	2	2	0	42	2	2	2	0
3	2	2	0	43	1	4	4	0
3	2	2	0	44	1	3	3	0
3	2	2	0	45	1	3	3	0
3	2	2	0	46	1	3	3	0
3	2	2	0	47	1	7	7
4	1	2	1	10	2	1	1	1
4	1	2	1	11	2	1	1	1
4	1	2	1	12	2	1	1	0
4	1	2	1	13	1	1	1	0
4	1	2	1	14	1	2	2	0
4	1	2	1	15	1	2	2	1
4	1	2	1	16	1	1	1	0
4	1	2	1	17	1	7	7
4	1	2	1	21	2	1	1	0
4	1	2	1	22	2	1	1	0
4	1	2	1	23	1	1	1	1
4	1	2	1	24	1	2	2	0
4	1	2	1	25	1	2	2	1
4	1	2	1	26	1	3	3	1
4	1	2	1	27	1	7	7
4	1	2	1	30	2	1	1	1
4	1	2	1	31	2	0	0
4	1	2	1	32	2	0	0
4	1	2	1	33	1	2	2	0
4	1	2	1	34	1	1	1	0
4	1	2	1	35	1	2	2	0
4	1	2	1	36	1	1	1	0
4	1	2	1	37	1	7	7
4	1	2	1	41	2	0	0
4	1	2	1	42	2	1	1	0
4	1	2	1	43	1	1	1	0
4	1	2	1	44	1	2	2	1
4	1	2	1	45	1	1	1	1
4	1	2	1	46	1	2	2	1
4	1	2	1	47	1	7	7
5	2	2	1	10	2	1	1	1
5	2	2	1	11	2	1	1	1
5	2	2	1	12	2	1	1	1
5	2	2	1	13	1	1	1	0
5	2	2	1	14	1	2	2	0
5	2	2	1	15	1	2	2	0
5	2	2	1	16	1	2	2	1
5	2	2	1	17	1	7	7
5	2	2	1	21	2	1	1	0
5	2	2	1	22	2	1	1	0
5	2	2	1	23	1	2	2	0
5	2	2	1	24	1	2	2	0
5	2	2	1	25	1	2	2	1
5	2	2	1	26	1	2	2	0
5	2	2	1	27	1	7	7
5	2	2	1	30	2	1	1	0
5	2	2	1	31	2	1	1	0
5	2	2	1	32	2	1	1	1
5	2	2	1	33	1	2	2	0
5	2	2	1	34	1	2	2	0
5	2	2	1	35	1	2	2	1
5	2	2	1	36	1	1	1	0
5	2	2	1	37	1	7	7
5	2	2	1	41	2	1	1	0
5	2	2	1	42	2	1	1	0
5	2	2	1	43	1	1	1	0
5	2	2	1	44	1	1	1	0
5	2	2	1	45	1	2	2	0
5	2	2	1	46	1	2	2	1
5	2	2	1	47	1	7	7
6	2	2	1	10	2	3	2	1
6	2	2	1	11	2	2	2	1
6	2	2	1	12	2	1	2	1
6	2	2	1	13	1	2	2	1
6	2	2	1	14	1	3	3	1
6	2	2	1	15	1	3	2	1
6	2	2	1	16	1	3	2	1
6	2	2	1	17	1	7	7
6	2	2	1	21	2	2	2	1
6	2	2	1	22	2	2	2	1
6	2	2	1	23	1	2	2	1
6	2	2	1	24	1	2	2	1
6	2	2	1	25	1	3	3	1
6	2	2	1	26	1	2	2	1
6	2	2	1	27	1	7	7
6	2	2	1	30	2	1	1	1
6	2	2	1	31	2	1	1	1
6	2	2	1	32	2	2	1	1
6	2	2	1	33	1	2	2	1
6	2	2	1	34	1	2	2	1
6	2	2	1	35	1	2	2	1
6	2	2	1	36	1	3	2	1
6	2	2	1	37	1	7	7
6	2	2	1	41	2	1	1	1
6	2	2	1	42	2	1	1	1
6	2	2	1	43	1	1	1	1
6	2	2	1	44	1	1	1	1
6	2	2	1	45	1	1	1	1
6	2	2	1	46	1	2	1	1
6	2	2	1	47	1	1	1	1
7	1	2	1	10	2	1	1	0
7	1	2	1	11	2	1	1	1
7	1	2	1	12	2	1	1	1
7	1	2	1	13	1	1	1	1
7	1	2	1	14	1	1	1	0
7	1	2	1	15	1	2	2	1
7	1	2	1	16	1	1	1	0
7	1	2	1	17	1	7	7
7	1	2	1	21	2	1	1	1
7	1	2	1	22	2	1	1	1
7	1	2	1	23	1	2	2	1
7	1	2	1	24	1	4	4	0
7	1	2	1	25	1	2	2	0
7	1	2	1	26	1	2	2	0
7	1	2	1	27	1	7	7
7	1	2	1	30	2	2	2	0
7	1	2	1	31	2	1	1	0
7	1	2	1	32	2	1	1	0
7	1	2	1	33	1	1	1	1
7	1	2	1	34	1	4	3	1
7	1	2	1	35	1	5	5	1
7	1	2	1	36	1	3	3	1
7	1	2	1	37	1	7	7
7	1	2	1	41	2	1	1	0
7	1	2	1	42	2	2	2	0
7	1	2	1	43	1	2	2	1
7	1	2	1	44	1	3	3	1
7	1	2	1	45	1	2	2	0
7	1	2	1	46	1	2	2	0
7	1	2	1	47	1	7	7
8	2	1	1	10	2	2	2	0
8	2	1	1	11	2	2	2	0
8	2	1	1	12	2	2	2	0
8	2	1	1	13	1	2	1	0
8	2	1	1	14	1	2	1	1
8	2	1	1	15	1	2	1	1
8	2	1	1	16	1	2	2	0
8	2	1	1	17	1	7	7
8	2	1	1	21	2	3	3	1
8	2	1	1	22	2	2	2	1
8	2	1	1	23	1	3	2	1
8	2	1	1	24	1	2	2	0
8	2	1	1	25	1	2	2	1
8	2	1	1	26	1	2	2	0
8	2	1	1	27	1	7	7
8	2	1	1	30	2	3	3	0
8	2	1	1	31	2	2	1	1
8	2	1	1	32	2	3	2	0
8	2	1	1	33	1	4	4	1
8	2	1	1	34	1	3	1	1
8	2	1	1	35	1	4	4	1
8	2	1	1	36	1	3	3	1
8	2	1	1	37	1	7	7
8	2	1	1	41	2	3	2	1
8	2	1	1	42	2	3	2	1
8	2	1	1	43	1	1	0
8	2	1	1	44	1	2	2	0
8	2	1	1	45	1	3	2	1
8	2	1	1	46	1	3	2	0
8	2	1	1	47	1	7	7
9	2	1	1	10	2	3	3	0
9	2	1	1	11	2	5	5	0
9	2	1	1	12	2	6	6
9	2	1	1	13	1	4	4	1
9	2	1	1	14	1	2	2	0
9	2	1	1	15	1	3	3	0
9	2	1	1	16	1	2	3	1
9	2	1	1	17	1	7	7
9	2	1	1	21	2	3	3	0
9	2	1	1	22	2	5	5	0
9	2	1	1	23	1	2	2	1
9	2	1	1	24	1	2	2	0
9	2	1	1	25	1	3	2	1
9	2	1	1	26	1	3	3	1
9	2	1	1	27	1	7	7
9	2	1	1	30	2	3	3	0
9	2	1	1	31	2	1	1	0
9	2	1	1	32	2	1	1	0
9	2	1	1	33	1	1	1	0
9	2	1	1	34	1	4	4	1
9	2	1	1	35	1	4	4	0
9	2	1	1	36	1	3	2	1
9	2	1	1	37	1	3	3	1
9	2	1	1	41	2	3	3	1
9	2	1	1	42	2	1	1	1
9	2	1	1	43	1	1	1	0
9	2	1	1	44	1	2	2	1
9	2	1	1	45	1	4	4	1
9	2	1	1	46	1	3	3	1
9	2	1	1	47	1	3	2	1
10	1	2	0	10	2	2	2	0
10	1	2	0	11	2	2	2	0
10	1	2	0	12	2	2	2	0
10	1	2	0	13	1	4	4	0
10	1	2	0	14	1	5	5	0
10	1	2	0	15	1	3	3	1
10	1	2	0	16	1	2	2	1
10	1	2	0	17	1	7	7
10	1	2	0	21	2	2	2	0
10	1	2	0	22	2	3	3	0
10	1	2	0	23	1	4	4	0
10	1	2	0	24	1	5	5	0
10	1	2	0	25	1	3	3	0
10	1	2	0	26	1	1	1	1
10	1	2	0	27	1	7	7
10	1	2	0	30	2	5	5	0
10	1	2	0	31	2	3	3	0
10	1	2	0	32	2	1	1	0
10	1	2	0	33	1	4	4	0
10	1	2	0	34	1	5	5	0
10	1	2	0	35	1	3	3	0
10	1	2	0	36	1	3	3	1
10	1	2	0	37	1	7	7
10	1	2	0	41	2	1	1	0
10	1	2	0	42	2	3	3	0
10	1	2	0	43	1	3	3	0
10	1	2	0	44	1	5	5	1
10	1	2	0	45	1	3	3	1
10	1	2	0	46	1	3	3	1
10	1	2	0	47	1	7	7
11	2	2	0	10	2	1	1	0
11	2	2	0	11	2	1	1	0
11	2	2	0	12	2	1	1	1
11	2	2	0	13	1	1	2	1
11	2	2	0	14	1	2	2	1
11	2	2	0	15	1	2	2	0
11	2	2	0	16	1	2	2	0
11	2	2	0	17	1	0	0
11	2	2	0	21	2	1	1	0
11	2	2	0	22	2	1	1	0
11	2	2	0	23	1	1	1	1
11	2	2	0	24	1	1	1	0
11	2	2	0	25	1	2	2	0
11	2	2	0	26	1	3	2	0
11	2	2	0	27	1	1	0
11	2	2	0	30	2	1	1	0
11	2	2	0	31	2	1	1	0
11	2	2	0	32	2	1	1	0
11	2	2	0	33	1	1	1	0
11	2	2	0	34	1	2	2	0
11	2	2	0	35	1	3	2	0
11	2	2	0	36	1	2	2	0
11	2	2	0	37	1	1	0
11	2	2	0	41	2	1	1	0
11	2	2	0	42	2	0	1	0
11	2	2	0	43	1	2	2	0
11	2	2	0	44	1	2	2	1
11	2	2	0	45	1	2	2	0
11	2	2	0	46	1	2	2	0
11	2	2	0	47	1	0	0
12	1	2	1	10	2	2	2	1
12	1	2	1	11	2	2	1	1
12	1	2	1	12	2	1	1	1
12	1	2	1	13	1	2	2	1
12	1	2	1	14	1	3	3	1
12	1	2	1	15	1	3	3	1
12	1	2	1	16	1	2	2	1
12	1	2	1	17	1	7	7
12	1	2	1	21	2	2	2	1
12	1	2	1	22	2	2	2	1
12	1	2	1	23	1	2	2	1
12	1	2	1	24	1	2	2	1
12	1	2	1	25	1	2	2	1
12	1	2	1	26	1	2	2	1
12	1	2	1	27	1	7	7
12	1	2	1	30	2	0	0
12	1	2	1	31	2	2	1	1
12	1	2	1	32	2	0	0
12	1	2	1	33	1	2	2	1
12	1	2	1	34	1	1	1	0
12	1	2	1	35	1	4	4	0
12	1	2	1	36	1	3	3	1
12	1	2	1	37	1	7	7
12	1	2	1	41	2	1	1	1
12	1	2	1	42	2	0	0
12	1	2	1	43	1	1	1	1
12	1	2	1	44	1	2	2	1
12	1	2	1	45	1	4	4	1
12	1	2	1	46	1	3	3	1
12	1	2	1	47	1	7	7
13	1	2	0	10	2	0	0
13	1	2	0	11	2	0	0
13	1	2	0	12	2	0	0
13	1	2	0	13	1	1	1	1
13	1	2	0	14	1	2	2	0
13	1	2	0	15	1	3	3	0
13	1	2	0	16	1	1	1	0
13	1	2	0	17	1	7	7
13	1	2	0	21	2	1	1	0
13	1	2	0	22	2	1	1	1
13	1	2	0	23	1	2	2	0
13	1	2	0	24	1	2	2	0
13	1	2	0	25	1	2	2	0
13	1	2	0	26	1	2	2	0
13	1	2	0	27	1	7	7
13	1	2	0	30	2	0	0
13	1	2	0	31	2	0	0
13	1	2	0	32	2	1	1	0
13	1	2	0	33	1	1	1	0
13	1	2	0	34	1	1	1	0
13	1	2	0	35	1	2	2	0
13	1	2	0	36	1	2	2	0
13	1	2	0	37	1	7	7
13	1	2	0	41	2	1	1	0
13	1	2	0	42	2	1	1	1
13	1	2	0	43	1	1	1	0
13	1	2	0	44	1	1	1	0
13	1	2	0	45	1	3	3	1
13	1	2	0	46	1	2	2	1
13	1	2	0	47	1	7	7
14	1	2	1	10	2	6	6
14	1	2	1	11	2	2	2	1
14	1	2	1	12	2	2	2	1
14	1	2	1	13	1	3	3	1
14	1	2	1	14	1	3	3	1
14	1	2	1	15	1	2	2	1
14	1	2	1	16	1	2	2	0
14	1	2	1	17	1	7	7
14	1	2	1	21	2	1	1	1
14	1	2	1	22	2	1	1	1
14	1	2	1	23	1	1	2	1
14	1	2	1	24	1	2	2	0
14	1	2	1	25	1	2	2	1
14	1	2	1	26	1	3	3	1
14	1	2	1	27	1	7	7
14	1	2	1	30	2	4	4	0
14	1	2	1	31	2	2	2	0
14	1	2	1	32	2	6	6
14	1	2	1	33	1	6	6
14	1	2	1	34	1	2	2	1
14	1	2	1	35	1	2	2	1
14	1	2	1	36	1	2	2	0
14	1	2	1	37	1	7	7
14	1	2	1	41	2	2	2	0
14	1	2	1	42	2	1	1	1
14	1	2	1	43	1	6	6
14	1	2	1	44	1	2	2	1
14	1	2	1	45	1	2	2	1
14	1	2	1	46	1	2	2	1
14	1	2	1	47	1	7	7
15	1	2	1	10	2	1	2	0
15	1	2	1	11	2	1	1	0
15	1	2	1	12	2	1	1	1
15	1	2	1	13	1	1	1	1
15	1	2	1	14	1	2	2	1
15	1	2	1	15	1	2	2	1
15	1	2	1	16	1	2	3	0
15	1	2	1	17	1	7	7
15	1	2	1	21	2	1	0
15	1	2	1	22	2	1	1	1
15	1	2	1	23	1	1	1	1
15	1	2	1	24	1	1	1	1
15	1	2	1	25	1	2	2	0
15	1	2	1	26	1	2	2	1
15	1	2	1	27	1	7	7
15	1	2	1	30	2	1	2	1
15	1	2	1	31	2	1	1	0
15	1	2	1	32	2	1	1	1
15	1	2	1	33	1	1	1	0
15	1	2	1	34	1	1	1	1
15	1	2	1	35	1	2	2	1
15	1	2	1	36	1	3	3	0
15	1	2	1	37	1	7	7
15	1	2	1	41	2	1	1	1
15	1	2	1	42	2	1	1	1
15	1	2	1	43	1	1	2	0
15	1	2	1	44	1	2	2	1
15	1	2	1	45	1	3	3	1
15	1	2	1	46	1	3	3	1
15	1	2	1	47	1	7	7
16	1	2	0	10	2	1	2	0
16	1	2	0	11	2	2	2	0
16	1	2	0	12	2	2	1	0
16	1	2	0	13	1	1	1	0
16	1	2	0	14	1	2	2	0
16	1	2	0	15	1	2	2	0
16	1	2	0	16	1	2	2	0
16	1	2	0	17	1	7	7
16	1	2	0	21	2	1	1	0
16	1	2	0	22	2	1	1	0
16	1	2	0	23	1	1	1	0
16	1	2	0	24	1	3	3	0
16	1	2	0	25	1	2	2	0
16	1	2	0	26	1	2	1	1
16	1	2	0	27	1	7	7
16	1	2	0	30	2	4	3	0
16	1	2	0	31	2	2	2	0
16	1	2	0	32	2	1	1	0
16	1	2	0	33	1	2	2	0
16	1	2	0	34	1	3	3	0
16	1	2	0	35	1	3	3	0
16	1	2	0	36	1	5	5	0
16	1	2	0	37	1	7	7
16	1	2	0	41	2	4	4	0
16	1	2	0	42	2	1	1	0
16	1	2	0	43	1	4	4	0
16	1	2	0	44	1	3	4	0
16	1	2	0	45	1	3	3	0
16	1	2	0	46	1	3	2	1
16	1	2	0	47	1	7	7
17	1	2	0	10	2	1	1	0
17	1	2	0	11	2	2	2	1
17	1	2	0	12	2	2	2	0
17	1	2	0	13	1	2	2	0
17	1	2	0	14	1	2	2	0
17	1	2	0	15	1	2	2	0
17	1	2	0	16	1	2	2	1
17	1	2	0	17	1	7	7
17	1	2	0	21	2	1	1	0
17	1	2	0	22	2	2	2	0
17	1	2	0	23	1	2	2	1
17	1	2	0	24	1	2	2	0
17	1	2	0	25	1	2	2	0
17	1	2	0	26	1	3	3	0
17	1	2	0	27	1	7	7
17	1	2	0	30	2	0	0
17	1	2	0	31	2	0	0
17	1	2	0	32	2	2	2	0
17	1	2	0	33	1	2	2	0
17	1	2	0	34	1	2	2	0
17	1	2	0	35	1	2	2	0
17	1	2	0	36	1	2	2	1
17	1	2	0	37	1	7	7
17	1	2	0	41	2	1	1	0
17	1	2	0	42	2	2	2	0
17	1	2	0	43	1	2	2	0
17	1	2	0	44	1	1	1	0
17	1	2	0	45	1	2	2	0
17	1	2	0	46	1	2	2	0
17	1	2	0	47	1	7	7
18	2	2	0	10	2	6	6
18	2	2	0	11	2	1	2	0
18	2	2	0	12	2	6	6
18	2	2	0	13	1	6	6
18	2	2	0	14	1	3	3	1
18	2	2	0	15	1	2	2	0
18	2	2	0	16	1	3	3	0
18	2	2	0	17	1	7	7
18	2	2	0	21	2	6	6
18	2	2	0	22	2	3	4	0
18	2	2	0	23	1	6	6
18	2	2	0	24	1	4	4	0
18	2	2	0	25	1	3	2	1
18	2	2	0	26	1	3	3	1
18	2	2	0	27	1	7	7
18	2	2	0	30	2	5	5	0
18	2	2	0	31	2	4	3	0
18	2	2	0	32	2	4	5	0
18	2	2	0	33	1	6	6
18	2	2	0	34	1	5	2	0
18	2	2	0	35	1	3	2	0
18	2	2	0	36	1	5	5	0
18	2	2	0	37	1	7	7
18	2	2	0	41	2	4	4	0
18	2	2	0	42	2	4	4	0
18	2	2	0	43	1	6	6
18	2	2	0	44	1	5	5	0
18	2	2	0	45	1	2	2	0
18	2	2	0	46	1	4	4	0
18	2	2	0	47	1	7	7
19	1	2	1	10	2	1	1	1
19	1	2	1	11	2	2	2	1
19	1	2	1	12	2	2	2	1
19	1	2	1	13	1	2	2	1
19	1	2	1	14	1	2	2	1
19	1	2	1	15	1	3	3	1
19	1	2	1	16	1	2	2	1
19	1	2	1	17	1	7	7
19	1	2	1	21	2	2	2	1
19	1	2	1	22	2	2	2	1
19	1	2	1	23	1	2	2	1
19	1	2	1	24	1	3	3	1
19	1	2	1	25	1	2	2	1
19	1	2	1	26	1	3	3	1
19	1	2	1	27	1	7	7
19	1	2	1	30	2	4	4	0
19	1	2	1	31	2	6	6
19	1	2	1	32	2	5	5	0
19	1	2	1	33	1	2	2	1
19	1	2	1	34	1	2	2	1
19	1	2	1	35	1	3	3	1
19	1	2	1	36	1	3	3	1
19	1	2	1	37	1	7	7
19	1	2	1	41	2	6	6
19	1	2	1	42	2	6	6
19	1	2	1	43	1	3	3	1
19	1	2	1	44	1	3	3	1
19	1	2	1	45	1	3	3	1
19	1	2	1	46	1	2	2	1
19	1	2	1	47	1	7	7
20	2	2	0	10	2	0	0
20	2	2	0	11	2	0	0
20	2	2	0	12	2	0	0
20	2	2	0	13	1	3	0
20	2	2	0	14	1	3	2	0
20	2	2	0	15	1	2	2	0
20	2	2	0	16	1	2	2	0
20	2	2	0	17	1	7	7
20	2	2	0	21	2	0	0
20	2	2	0	22	2	1	1	0
20	2	2	0	23	1	2	1	1
20	2	2	0	24	1	2	2	0
20	2	2	0	25	1	3	3	0
20	2	2	0	26	1	3	3	0
20	2	2	0	27	1	7	7
20	2	2	0	30	2	7	7
20	2	2	0	31	2	7	7
20	2	2	0	32	2	7	7
20	2	2	0	33	1	2	2	1
20	2	2	0	34	1	2	2	1
20	2	2	0	35	1	1	1	0
20	2	2	0	36	1	3	3	0
20	2	2	0	37	1	7	7
20	2	2	0	41	2	7	7
20	2	2	0	42	2	0	0
20	2	2	0	43	1	2	2	0
20	2	2	0	44	1	2	2	0
20	2	2	0	45	1	2	2	0
20	2	2	0	46	1	3	3	0
20	2	2	0	47	1	7	7
21	2	1	0	10	2	1	1	0
21	2	1	0	11	2	2	2	0
21	2	1	0	12	2	1	1	0
21	2	1	0	13	1	2	3	0
21	2	1	0	14	1	1	1	0
21	2	1	0	15	1	2	3	0
21	2	1	0	16	1	2	2	0
21	2	1	0	17	1	7	7
21	2	1	0	21	2	3	2	0
21	2	1	0	22	2	3	3	0
21	2	1	0	23	1	1	1	0
21	2	1	0	24	1	1	1	0
21	2	1	0	25	1	1	3	0
21	2	1	0	26	1	3	3	0
21	2	1	0	27	1	7	7
21	2	1	0	30	2	3	3	0
21	2	1	0	31	2	4	4	0
21	2	1	0	32	2	3	3	0
21	2	1	0	33	1	2	2	0
21	2	1	0	34	1	3	3	0
21	2	1	0	35	1	2	2	0
21	2	1	0	36	1	2	2	0
21	2	1	0	37	1	7	7
21	2	1	0	41	2	4	4	0
21	2	1	0	42	2	1	1	0
21	2	1	0	43	1	2	2	0
21	2	1	0	44	1	3	3	0
21	2	1	0	45	1	3	3	0
21	2	1	0	46	1	3	3	0
21	2	1	0	47	1	7	7
22	2	1	1	10	2	4	5	0
22	2	1	1	11	2	6	6
22	2	1	1	12	2	6	6
22	2	1	1	13	1	6	6
22	2	1	1	14	1	7	7
22	2	1	1	15	1	4	3	1
22	2	1	1	16	1	2	1	1
22	2	1	1	17	1	1	1	1
22	2	1	1	21	2	6	6
22	2	1	1	22	2	6	6
22	2	1	1	23	1	1	4	0
22	2	1	1	24	1	7	7
22	2	1	1	25	1	3	2	1
22	2	1	1	26	1	3	2	1
22	2	1	1	27	1	3	2	1
22	2	1	1	30	2	1	0
22	2	1	1	31	2	1	0
22	2	1	1	32	2	1	1	0
22	2	1	1	33	1	2	1	0
22	2	1	1	34	1	1	1	0
22	2	1	1	35	1	3	1	0
22	2	1	1	36	1	3	3	1
22	2	1	1	37	1	1	2	1
22	2	1	1	41	2	1	1	1
22	2	1	1	42	2	1	2	1
22	2	1	1	43	1	2	2	1
22	2	1	1	44	1	2	2	0
22	2	1	1	45	1	2	2	1
22	2	1	1	46	1	2	2	1
22	2	1	1	47	1	2	1	1
23	2	2	1	10	2	2	1	1
23	2	2	1	11	2	2	1	1
23	2	2	1	12	2	2	1	1
23	2	2	1	13	1	2	2	0
23	2	2	1	14	1	2	2	1
23	2	2	1	15	1	3	3	1
23	2	2	1	16	1	3	3	0
23	2	2	1	17	1	7	7
23	2	2	1	21	2	2	2	0
23	2	2	1	22	2	1	1	0
23	2	2	1	23	1	2	2	0
23	2	2	1	24	1	2	2	1
23	2	2	1	25	1	3	3	0
23	2	2	1	26	1	3	3	0
23	2	2	1	27	1	7	7
23	2	2	1	30	2	2	2	1
23	2	2	1	31	2	2	1	0
23	2	2	1	32	2	1	1	1
23	2	2	1	33	1	4	2	0
23	2	2	1	34	1	2	2	1
23	2	2	1	35	1	2	4	0
23	2	2	1	36	1	3	3	1
23	2	2	1	37	1	7	7
23	2	2	1	41	2	2	2	1
23	2	2	1	42	2	2	2	1
23	2	2	1	43	1	2	2	0
23	2	2	1	44	1	5	2	1
23	2	2	1	45	1	3	3	0
23	2	2	1	46	1	3	3	1
23	2	2	1	47	1	7	7
24	1	1	1	10	2	1	1	0
24	1	1	1	11	2	1	1	0
24	1	1	1	12	2	1	1	1
24	1	1	1	13	1	2	2	0
24	1	1	1	14	1	2	2	0
24	1	1	1	15	1	2	2	1
24	1	1	1	16	1	2	2	0
24	1	1	1	17	1	7	7
24	1	1	1	21	2	1	1	0
24	1	1	1	22	2	1	1	1
24	1	1	1	23	1	2	2	1
24	1	1	1	24	1	2	2	0
24	1	1	1	25	1	2	2	0
24	1	1	1	26	1	2	2	0
24	1	1	1	27	1	7	7
24	1	1	1	30	2	3	3	0
24	1	1	1	31	2	1	1	1
24	1	1	1	32	2	1	1	0
24	1	1	1	33	1	2	2	1
24	1	1	1	34	1	2	2	0
24	1	1	1	35	1	2	2	1
24	1	1	1	36	1	2	2	1
24	1	1	1	37	1	7	7
24	1	1	1	41	2	1	1	0
24	1	1	1	42	2	1	1	1
24	1	1	1	43	1	2	2	1
24	1	1	1	44	1	2	1	0
24	1	1	1	45	1	3	1	1
24	1	1	1	46	1	2	2	1
24	1	1	1	47	1	7	7
25	1	2	0	10	2	0	0
25	1	2	0	11	2	1	1	0
25	1	2	0	12	2	1	2	0
25	1	2	0	13	1	2	2	0
25	1	2	0	14	1	2	2	0
25	1	2	0	15	1	3	3	0
25	1	2	0	16	1	2	2	0
25	1	2	0	17	1	3	3	0
25	1	2	0	21	2	1	1	0
25	1	2	0	22	2	1	2	0
25	1	2	0	23	1	1	1	0
25	1	2	0	24	1	2	2	0
25	1	2	0	25	1	2	2	0
25	1	2	0	26	1	2	2	0
25	1	2	0	27	1	2	2	0
25	1	2	0	30	2	0	0
25	1	2	0	31	2	0	0
25	1	2	0	32	2	0	0
25	1	2	0	33	1	1	1	0
25	1	2	0	34	1	2	2	0
25	1	2	0	35	1	2	2	0
25	1	2	0	36	1	3	3	0
25	1	2	0	37	1	2	2	1
25	1	2	0	41	2	0	0
25	1	2	0	42	2	0	0
25	1	2	0	43	1	1	1	0
25	1	2	0	44	1	2	2	0
25	1	2	0	45	1	2	2	0
25	1	2	0	46	1	2	2	0
25	1	2	0	47	1	2	2	0
26	2	2	0	10	2	1	0
26	2	2	0	11	2	3	0
26	2	2	0	12	2	2	1	0
26	2	2	0	13	1	2	2	0
26	2	2	0	14	1	7	7
26	2	2	0	15	1	2	2	0
26	2	2	0	16	1	2	3	0
26	2	2	0	17	1	7	7
26	2	2	0	21	2	2	1	0
26	2	2	0	22	2	2	1	0
26	2	2	0	23	1	4	2	0
26	2	2	0	24	1	7	7
26	2	2	0	25	1	3	3	0
26	2	2	0	26	1	2	3	0
26	2	2	0	27	1	7	7
26	2	2	0	30	2	1	1	0
26	2	2	0	31	2	1	0
26	2	2	0	32	2	1	0
26	2	2	0	33	1	5	2	0
26	2	2	0	34	1	7	7
26	2	2	0	35	1	4	2	0
26	2	2	0	36	1	2	4	0
26	2	2	0	37	1	7	7
26	2	2	0	41	2	1	1	0
26	2	2	0	42	2	1	0
26	2	2	0	43	1	2	2	0
26	2	2	0	44	1	7	7
26	2	2	0	45	1	2	3	0
26	2	2	0	46	1	4	3	0
26	2	2	0	47	1	7	7
27	2	2	0	10	2	2	2	0
27	2	2	0	11	2	1	1	0
27	2	2	0	12	2	1	1	0
27	2	2	0	13	1	3	3	0
27	2	2	0	14	1	1	0
27	2	2	0	15	1	3	3	0
27	2	2	0	16	1	1	1	1
27	2	2	0	17	1	2	2	0
27	2	2	0	21	2	2	2	0
27	2	2	0	22	2	2	2	0
27	2	2	0	23	1	4	4	0
27	2	2	0	24	1	3	3	0
27	2	2	0	25	1	3	3	0
27	2	2	0	26	1	2	2	0
27	2	2	0	27	1	2	2	0
27	2	2	0	30	2	1	1	0
27	2	2	0	31	2	3	3	0
27	2	2	0	32	2	1	1	0
27	2	2	0	33	1	6	6
27	2	2	0	34	1	3	3	0
27	2	2	0	35	1	3	3	0
27	2	2	0	36	1	3	3	0
27	2	2	0	37	1	3	3	0
27	2	2	0	41	2	3	3	0
27	2	2	0	42	2	1	1	0
27	2	2	0	43	1	2	2	0
27	2	2	0	44	1	2	2	0
27	2	2	0	45	1	2	2	0
27	2	2	0	46	1	3	3	0
27	2	2	0	47	1	3	3	1
28	1	2	0	10	2	1	1	0
28	1	2	0	11	2	1	2	0
28	1	2	0	12	2	1	1	0
28	1	2	0	13	1	1	1	0
28	1	2	0	14	1	2	2	0
28	1	2	0	15	1	2	2	0
28	1	2	0	16	1	1	1	0
28	1	2	0	17	1	7	7
28	1	2	0	21	2	1	2	0
28	1	2	0	22	2	1	1	0
28	1	2	0	23	1	1	1	1
28	1	2	0	24	1	1	1	1
28	1	2	0	25	1	2	2	0
28	1	2	0	26	1	1	2	0
28	1	2	0	27	1	7	7
28	1	2	0	30	2	1	1	0
28	1	2	0	31	2	1	1	0
28	1	2	0	32	2	0	1	1
28	1	2	0	33	1	1	2	0
28	1	2	0	34	1	1	1	1
28	1	2	0	35	1	2	2	0
28	1	2	0	36	1	2	2	1
28	1	2	0	37	1	7	7
28	1	2	0	41	2	0	0
28	1	2	0	42	2	1	1	0
28	1	2	0	43	1	1	2	0
28	1	2	0	44	1	1	2	0
28	1	2	0	45	1	2	2	0
28	1	2	0	46	1	2	2	0
28	1	2	0	47	1	7	7
29	2	1	1	10	2	2	2	0
29	2	1	1	11	2	2	2	1
29	2	1	1	12	2	2	2	1
29	2	1	1	13	1	3	3	1
29	2	1	1	14	1	3	3	0
29	2	1	1	15	1	3	3	1
29	2	1	1	16	1	2	3	0
29	2	1	1	17	1	7	7
29	2	1	1	21	2	2	2	1
29	2	1	1	22	2	2	2	1
29	2	1	1	23	1	2	2	0
29	2	1	1	24	1	3	3	0
29	2	1	1	25	1	2	2	0
29	2	1	1	26	1	3	3	0
29	2	1	1	27	1	7	7
29	2	1	1	30	2	1	1	0
29	2	1	1	31	2	1	1	0
29	2	1	1	32	2	2	1	1
29	2	1	1	33	1	2	2	1
29	2	1	1	34	1	3	2	1
29	2	1	1	35	1	3	2	1
29	2	1	1	36	1	3	3	1
29	2	1	1	37	1	7	7
29	2	1	1	41	2	0	2	1
29	2	1	1	42	2	2	2	1
29	2	1	1	43	1	2	2	1
29	2	1	1	44	1	2	2	1
29	2	1	1	45	1	2	2	1
29	2	1	1	46	1	2	2	1
29	2	1	1	47	1	7	7
30	2	2	0	10	2	2	2	0
30	2	2	0	11	2	1	1	1
30	2	2	0	12	2	1	1	1
30	2	2	0	13	1	1	1	1
30	2	2	0	14	1	7	7
30	2	2	0	15	1	3	3	0
30	2	2	0	16	1	3	3	0
30	2	2	0	17	1	2	2	0
30	2	2	0	21	2	1	1	1
30	2	2	0	22	2	2	2	0
30	2	2	0	23	1	2	2	1
30	2	2	0	24	1	7	7
30	2	2	0	25	1	3	3	0
30	2	2	0	26	1	3	3	0
30	2	2	0	27	1	3	3	0
30	2	2	0	30	2	4	4	0
30	2	2	0	31	2	3	3	0
30	2	2	0	32	2	1	1	0
30	2	2	0	33	1	2	2	0
30	2	2	0	34	1	7	7
30	2	2	0	35	1	3	3	1
30	2	2	0	36	1	3	3	0
30	2	2	0	37	1	3	3	0
30	2	2	0	41	2	5	5	0
30	2	2	0	42	2	3	3	0
30	2	2	0	43	1	2	2	0
30	2	2	0	44	1	7	7
30	2	2	0	45	1	3	3	0
30	2	2	0	46	1	3	3	0
30	2	2	0	47	1	2	2	0
31	1	2	1	10	2	1	1	0
31	1	2	1	11	2	1	1	0
31	1	2	1	12	2	1	1	1
31	1	2	1	13	1	2	2	0
31	1	2	1	14	1	3	3	0
31	1	2	1	15	1	3	3	0
31	1	2	1	16	1	3	3	0
31	1	2	1	17	1	7	7
31	1	2	1	21	2	1	1	0
31	1	2	1	22	2	1	1	0
31	1	2	1	23	1	2	2	0
31	1	2	1	24	1	2	2	0
31	1	2	1	25	1	3	3	0
31	1	2	1	26	1	3	3	1
31	1	2	1	27	1	7	7
31	1	2	1	30	2	2	2	0
31	1	2	1	31	2	2	2	1
31	1	2	1	32	2	2	2	1
31	1	2	1	33	1	3	1	1
31	1	2	1	34	1	3	1	1
31	1	2	1	35	1	3	2	1
31	1	2	1	36	1	3	2	1
31	1	2	1	37	1	7	7
31	1	2	1	41	2	3	1	1
31	1	2	1	42	2	1	1	1
31	1	2	1	43	1	1	1	1
31	1	2	1	44	1	2	1	1
31	1	2	1	45	1	2	1	1
31	1	2	1	46	1	3	3	1
31	1	2	1	47	1	7	7
32	1	1	1	10	2	4	4	0
32	1	1	1	11	2	2	2	1
32	1	1	1	12	2	2	2	1
32	1	1	1	13	1	1	1	1
32	1	1	1	14	1	2	2	1
32	1	1	1	15	1	2	2	1
32	1	1	1	16	1	2	2	0
32	1	1	1	17	1	7	7
32	1	1	1	21	2	2	2	1
32	1	1	1	22	2	2	2	0
32	1	1	1	23	1	2	2	1
32	1	1	1	24	1	2	2	0
32	1	1	1	25	1	2	3	1
32	1	1	1	26	1	2	2	1
32	1	1	1	27	1	7	7
32	1	1	1	30	2	1	1	0
32	1	1	1	31	2	1	1	0
32	1	1	1	32	2	3	2	0
32	1	1	1	33	1	2	2	0
32	1	1	1	34	1	2	2	0
32	1	1	1	35	1	2	2	0
32	1	1	1	36	1	1	1	0
32	1	1	1	37	1	7	7
32	1	1	1	41	2	1	1	0
32	1	1	1	42	2	1	1	0
32	1	1	1	43	1	2	2	0
32	1	1	1	44	1	2	2	1
32	1	1	1	45	1	2	2	1
32	1	1	1	46	1	3	3	0
32	1	1	1	47	1	7	7
33	1	1	1	10	2	1	1	1
33	1	1	1	11	2	1	3	0
33	1	1	1	12	2	2	2	0
33	1	1	1	13	1	1	2	0
33	1	1	1	14	1	2	2	0
33	1	1	1	15	1	2	3	0
33	1	1	1	16	1	2	3	0
33	1	1	1	17	1	7	7
33	1	1	1	21	2	1	2	1
33	1	1	1	22	2	1	1	1
33	1	1	1	23	1	2	2	0
33	1	1	1	24	1	2	3	0
33	1	1	1	25	1	2	3	1
33	1	1	1	26	1	2	3	0
33	1	1	1	27	1	7	7
33	1	1	1	30	2	2	2	1
33	1	1	1	31	2	1	1	1
33	1	1	1	32	2	1	1	1
33	1	1	1	33	1	1	2	1
33	1	1	1	34	1	2	2	1
33	1	1	1	35	1	2	3	0
33	1	1	1	36	1	2	3	0
33	1	1	1	37	1	7	7
33	1	1	1	41	2	1	2	1
33	1	1	1	42	2	1	2	1
33	1	1	1	43	1	2	2	0
33	1	1	1	44	1	2	2	0
33	1	1	1	45	1	2	2	0
33	1	1	1	46	1	2	2	0
33	1	1	1	47	1	7	7
34	1	1	0	10	2	5	5	0
34	1	1	0	11	2	0	1	0
34	1	1	0	12	2	1	1	1
34	1	1	0	13	1	1	1	0
34	1	1	0	14	1	1	1	0
34	1	1	0	15	1	7	7
34	1	1	0	16	1	3	3	0
34	1	1	0	17	1	7	7
34	1	1	0	21	2	1	1	1
34	1	1	0	22	2	0	1	0
34	1	1	0	23	1	1	1	0
34	1	1	0	24	1	7	7
34	1	1	0	25	1	1	1	0
34	1	1	0	26	1	3	3	0
34	1	1	0	27	1	7	7
34	1	1	0	30	2	3	3	0
34	1	1	0	31	2	0	1	0
34	1	1	0	32	2	1	1	0
34	1	1	0	33	1	1	1	1
34	1	1	0	34	1	5	5	0
34	1	1	0	35	1	7	7
34	1	1	0	36	1	4	3	0
34	1	1	0	37	1	7	7
34	1	1	0	41	2	3	3	0
34	1	1	0	42	2	3	3	0
34	1	1	0	43	1	0	3	0
34	1	1	0	44	1	7	7
34	1	1	0	45	1	5	5	0
34	1	1	0	46	1	3	3	0
34	1	1	0	47	1	7	7
35	2	2	0	10	2	1	1	0
35	2	2	0	11	2	3	3	0
35	2	2	0	12	2	0	1	0
35	2	2	0	13	1	2	2	0
35	2	2	0	14	1	3	3	0
35	2	2	0	15	1	1	1	0
35	2	2	0	16	1	2	2	0
35	2	2	0	17	1	1	2	1
35	2	2	0	21	2	3	3	0
35	2	2	0	22	2	1	1	0
35	2	2	0	23	1	1	1	0
35	2	2	0	24	1	2	2	0
35	2	2	0	25	1	2	2	1
35	2	2	0	26	1	1	1	0
35	2	2	0	27	1	3	2	0
35	2	2	0	30	2	1	1	0
35	2	2	0	31	2	1	1	0
35	2	2	0	32	2	1	1	0
35	2	2	0	33	1	1	1	0
35	2	2	0	34	1	2	2	0
35	2	2	0	35	1	2	2	0
35	2	2	0	36	1	2	2	0
35	2	2	0	37	1	7	7
35	2	2	0	41	2	1	0
35	2	2	0	42	2	1	1	0
35	2	2	0	43	1	1	1	0
35	2	2	0	44	1	2	2	0
35	2	2	0	45	1	5	5	0
35	2	2	0	46	1	2	3	0
35	2	2	0	47	1	2	2	0
36	2	2	1	10	2	1	1	0
36	2	2	1	11	2	1	1	1
36	2	2	1	12	2	1	1	1
36	2	2	1	13	1	4	4	1
36	2	2	1	14	1	3	3	1
36	2	2	1	15	1	3	3	1
36	2	2	1	16	1	2	2	1
36	2	2	1	17	1	7	7
36	2	2	1	21	2	2	2	0
36	2	2	1	22	2	3	3	0
36	2	2	1	23	1	4	4	0
36	2	2	1	24	1	3	3	1
36	2	2	1	25	1	2	2	0
36	2	2	1	26	1	1	1	0
36	2	2	1	27	1	7	7
36	2	2	1	30	2	0	0
36	2	2	1	31	2	0	0
36	2	2	1	32	2	1	1	1
36	2	2	1	33	1	0	0
36	2	2	1	34	1	3	3	1
36	2	2	1	35	1	3	3	1
36	2	2	1	36	1	3	3	1
36	2	2	1	37	1	7	7
36	2	2	1	41	2	1	1	1
36	2	2	1	42	2	1	1	1
36	2	2	1	43	1	1	1	1
36	2	2	1	44	1	2	2	1
36	2	2	1	45	1	2	2	1
36	2	2	1	46	1	1	1	0
36	2	2	1	47	1	7	7
37	1	2	0	10	2	6	6
37	1	2	0	11	2	4	5	0
37	1	2	0	12	2	4	4	0
37	1	2	0	13	1	5	5	0
37	1	2	0	14	1	4	4	0
37	1	2	0	15	1	5	5	0
37	1	2	0	16	1	2	2	1
37	1	2	0	17	1	2	2	0
37	1	2	0	21	2	4	5	0
37	1	2	0	22	2	3	2	0
37	1	2	0	23	1	2	2	0
37	1	2	0	24	1	2	2	0
37	1	2	0	25	1	4	4	0
37	1	2	0	26	1	3	2	1
37	1	2	0	27	1	1	1	1
37	1	2	0	30	2	4	4	0
37	1	2	0	31	2	1	0
37	1	2	0	32	2	1	2	0
37	1	2	0	33	1	2	3	1
37	1	2	0	34	1	3	3	1
37	1	2	0	35	1	3	3	0
37	1	2	0	36	1	2	2	0
37	1	2	0	37	1	7	7
37	1	2	0	41	2	2	0
37	1	2	0	42	2	4	4	0
37	1	2	0	43	1	2	2	0
37	1	2	0	44	1	4	4	1
37	1	2	0	45	1	4	4	1
37	1	2	0	46	1	3	2	0
37	1	2	0	47	1	7	7
38	2	1	1	10	2	1	1	0
38	2	1	1	11	2	1	1	0
38	2	1	1	12	2	2	2	0
38	2	1	1	13	1	1	1	1
38	2	1	1	14	1	2	2	0
38	2	1	1	15	1	2	2	0
38	2	1	1	16	1	2	2	1
38	2	1	1	17	1	7	7
38	2	1	1	21	2	1	2	0
38	2	1	1	22	2	2	2	1
38	2	1	1	23	1	1	1	0
38	2	1	1	24	1	2	2	0
38	2	1	1	25	1	2	2	0
38	2	1	1	26	1	3	3	0
38	2	1	1	27	1	7	7
38	2	1	1	30	2	1	1	0
38	2	1	1	31	2	1	1	0
38	2	1	1	32	2	1	1	0
38	2	1	1	33	1	1	1	1
38	2	1	1	34	1	2	2	0
38	2	1	1	35	1	3	3	0
38	2	1	1	36	1	3	3	1
38	2	1	1	37	1	7	7
38	2	1	1	41	2	1	1	1
38	2	1	1	42	2	1	1	0
38	2	1	1	43	1	2	2	1
38	2	1	1	44	1	2	2	0
38	2	1	1	45	1	3	3	1
38	2	1	1	46	1	2	2	0
38	2	1	1	47	1	7	7
39	2	2	1	10	2	1	1	1
39	2	2	1	11	2	3	3	1
39	2	2	1	12	2	1	1	0
39	2	2	1	13	1	2	2	1
39	2	2	1	14	1	2	2	0
39	2	2	1	15	1	5	5	1
39	2	2	1	16	1	3	3	1
39	2	2	1	17	1	2	2	1
39	2	2	1	21	2	2	2	1
39	2	2	1	22	2	2	1	1
39	2	2	1	23	1	2	2	1
39	2	2	1	24	1	2	3	1
39	2	2	1	25	1	2	3	1
39	2	2	1	26	1	1	1	0
39	2	2	1	27	1	7	7
39	2	2	1	30	2	0	0
39	2	2	1	31	2	0	0
39	2	2	1	32	2	7	7
39	2	2	1	33	1	1	1	1
39	2	2	1	34	1	2	2	1
39	2	2	1	35	1	2	2	1
39	2	2	1	36	1	4	4	1
39	2	2	1	37	1	7	7
39	2	2	1	41	2	0	0
39	2	2	1	42	2	0	0
39	2	2	1	43	1	1	1	1
39	2	2	1	44	1	3	3	1
39	2	2	1	45	1	2	2	1
39	2	2	1	46	1	4	4	1
39	2	2	1	47	1	7	7
40	2	2	1	10	2	1	1	1
40	2	2	1	11	2	1	1	1
40	2	2	1	12	2	1	1	1
40	2	2	1	13	1	2	2	0
40	2	2	1	14	1	2	2	0
40	2	2	1	15	1	2	2	1
40	2	2	1	16	1	3	2	1
40	2	2	1	17	1	7	7
40	2	2	1	21	2	1	1	1
40	2	2	1	22	2	1	1	1
40	2	2	1	23	1	2	2	1
40	2	2	1	24	1	2	2	0
40	2	2	1	25	1	2	2	0
40	2	2	1	26	1	2	2	1
40	2	2	1	27	1	7	7
40	2	2	1	30	2	0	0
40	2	2	1	31	2	0	0
40	2	2	1	32	2	1	1	1
40	2	2	1	33	1	1	2	0
40	2	2	1	34	1	4	4	1
40	2	2	1	35	1	3	3	1
40	2	2	1	36	1	3	3	1
40	2	2	1	37	1	7	7
40	2	2	1	41	2	0	0
40	2	2	1	42	2	0	0
40	2	2	1	43	1	2	2	0
40	2	2	1	44	1	4	2	0
40	2	2	1	45	1	2	2	1
40	2	2	1	46	1	4	4	1
40	2	2	1	47	1	7	7
41	1	2	1	10	2	0	0
41	1	2	1	11	2	0	0
41	1	2	1	12	2	0	0
41	1	2	1	13	1	1	1	0
41	1	2	1	14	1	1	1	1
41	1	2	1	15	1	2	1	1
41	1	2	1	16	1	2	2	1
41	1	2	1	17	1	7	7
41	1	2	1	21	2	0	0
41	1	2	1	22	2	0	0
41	1	2	1	23	1	1	1	0
41	1	2	1	24	1	2	1	1
41	1	2	1	25	1	2	1	1
41	1	2	1	26	1	2	2	0
41	1	2	1	27	1	7	7
41	1	2	1	30	2	0	0
41	1	2	1	31	2	0	0
41	1	2	1	32	2	2	1	0
41	1	2	1	33	1	0	0
41	1	2	1	34	1	2	2	1
41	1	2	1	35	1	2	1	0
41	1	2	1	36	1	3	3	0
41	1	2	1	37	1	7	7
41	1	2	1	41	2	0	0
41	1	2	1	42	2	1	1	0
41	1	2	1	43	1	0	0
41	1	2	1	44	1	2	2	0
41	1	2	1	45	1	2	2	1
41	1	2	1	46	1	3	3	0
41	1	2	1	47	1	7	7
42	1	2	1	10	2	1	1	0
42	1	2	1	11	2	2	1	0
42	1	2	1	12	2	2	2	0
42	1	2	1	13	1	2	2	1
42	1	2	1	14	1	2	2	0
42	1	2	1	15	1	2	2	1
42	1	2	1	16	1	2	2	0
42	1	2	1	17	1	7	7
42	1	2	1	21	2	1	1	0
42	1	2	1	22	2	2	1	1
42	1	2	1	23	1	1	1	1
42	1	2	1	24	1	1	1	0
42	1	2	1	25	1	2	2	0
42	1	2	1	26	1	2	2	0
42	1	2	1	27	1	7	7
42	1	2	1	30	2	0	0
42	1	2	1	31	2	0	1	0
42	1	2	1	32	2	1	1	0
42	1	2	1	33	1	1	1	1
42	1	2	1	34	1	1	1	1
42	1	2	1	35	1	2	2	1
42	1	2	1	36	1	3	3	0
42	1	2	1	37	1	7	7
42	1	2	1	41	2	0	0
42	1	2	1	42	2	0	0
42	1	2	1	43	1	1	1	0
42	1	2	1	44	1	1	1	0
42	1	2	1	45	1	2	2	1
42	1	2	1	46	1	2	2	0
42	1	2	1	47	1	7	7
43	2	2	0	10	2	5	2	0
43	2	2	0	11	2	1	1	0
43	2	2	0	12	2	1	1	0
43	2	2	0	13	1	2	2	0
43	2	2	0	14	1	2	2	0
43	2	2	0	15	1	3	3	0
43	2	2	0	16	1	3	3	0
43	2	2	0	17	1	7	7
43	2	2	0	21	2	1	1	0
43	2	2	0	22	2	5	4	0
43	2	2	0	23	1	2	2	0
43	2	2	0	24	1	2	2	0
43	2	2	0	25	1	2	2	0
43	2	2	0	26	1	3	3	1
43	2	2	0	27	1	7	7
43	2	2	0	30	2	0	0
43	2	2	0	31	2	0	0
43	2	2	0	32	2	3	2	0
43	2	2	0	33	1	2	2	0
43	2	2	0	34	1	2	2	0
43	2	2	0	35	1	3	3	0
43	2	2	0	36	1	3	3	1
43	2	2	0	37	1	7	7
43	2	2	0	41	2	0	0
43	2	2	0	42	2	2	2	0
43	2	2	0	43	1	3	3	0
43	2	2	0	44	1	5	5	0
43	2	2	0	45	1	5	5	0
43	2	2	0	46	1	3	3	0
43	2	2	0	47	1	7	7
44	1	2	0	10	2	2	2	0
44	1	2	0	11	2	1	2	0
44	1	2	0	12	2	1	1	0
44	1	2	0	13	1	1	1	0
44	1	2	0	14	1	1	1	0
44	1	2	0	15	1	1	1	0
44	1	2	0	16	1	1	1	0
44	1	2	0	17	1	7	7
44	1	2	0	21	2	1	2	0
44	1	2	0	22	2	1	1	0
44	1	2	0	23	1	1	1	0
44	1	2	0	24	1	1	1	0
44	1	2	0	25	1	1	1	0
44	1	2	0	26	1	1	1	0
44	1	2	0	27	1	7	7
44	1	2	0	30	2	0	0
44	1	2	0	31	2	0	0
44	1	2	0	32	2	1	1	0
44	1	2	0	33	1	1	1	0
44	1	2	0	34	1	1	1	0
44	1	2	0	35	1	2	2	0
44	1	2	0	36	1	2	2	1
44	1	2	0	37	1	7	7
44	1	2	0	41	2	0	0
44	1	2	0	42	2	0	0
44	1	2	0	43	1	1	1	1
44	1	2	0	44	1	1	1	0
44	1	2	0	45	1	1	1	0
44	1	2	0	46	1	1	1	0
44	1	2	0	47	1	7	7
45	1	2	0	10	2	2	2	0
45	1	2	0	11	2	2	2	0
45	1	2	0	12	2	1	1	0
45	1	2	0	13	1	2	1	0
45	1	2	0	14	1	2	2	0
45	1	2	0	15	1	2	2	0
45	1	2	0	16	1	2	2	0
45	1	2	0	17	1	1	1	0
45	1	2	0	21	2	2	2	0
45	1	2	0	22	2	2	2	0
45	1	2	0	23	1	1	2	0
45	1	2	0	24	1	2	1	0
45	1	2	0	25	1	2	1	0
45	1	2	0	26	1	2	1	0
45	1	2	0	27	1	1	1	0
45	1	2	0	30	2	2	1	0
45	1	2	0	31	2	1	0
45	1	2	0	32	2	2	0
45	1	2	0	33	1	1	1	0
45	1	2	0	34	1	2	1	0
45	1	2	0	35	1	2	1	0
45	1	2	0	36	1	3	2	0
45	1	2	0	37	1	1	2	0
45	1	2	0	41	2	2	1	0
45	1	2	0	42	2	1	1	0
45	1	2	0	43	1	2	1	0
45	1	2	0	44	1	2	1	0
45	1	2	0	45	1	1	1	0
45	1	2	0	46	1	3	2	0
45	1	2	0	47	1	1	1	0
46	1	2	1	10	2	1	2	0
46	1	2	1	11	2	1	2	0
46	1	2	1	12	2	2	2	0
46	1	2	1	13	1	2	2	1
46	1	2	1	14	1	2	2	1
46	1	2	1	15	1	2	3	1
46	1	2	1	16	1	2	2	1
46	1	2	1	17	1	7	7
46	1	2	1	21	2	1	2	0
46	1	2	1	22	2	1	2	0
46	1	2	1	23	1	2	2	1
46	1	2	1	24	1	2	3	1
46	1	2	1	25	1	2	2	1
46	1	2	1	26	1	2	2	0
46	1	2	1	27	1	7	7
46	1	2	1	30	2	3	2	1
46	1	2	1	31	2	1	2	1
46	1	2	1	32	2	4	2	1
46	1	2	1	33	1	2	3	1
46	1	2	1	34	1	2	3	1
46	1	2	1	35	1	3	2	1
46	1	2	1	36	1	3	2	1
46	1	2	1	37	1	7	7
46	1	2	1	41	2	3	2	1
46	1	2	1	42	2	2	2	1
46	1	2	1	43	1	2	2	1
46	1	2	1	44	1	3	2	1
46	1	2	1	45	1	3	2	1
46	1	2	1	46	1	3	3	0
46	1	2	1	47	1	7	7
47	2	2	0	10	2	1	1	0
47	2	2	0	11	2	2	2	0
47	2	2	0	12	2	1	2	0
47	2	2	0	13	1	3	5	0
47	2	2	0	14	1	2	3	0
47	2	2	0	15	1	2	2	0
47	2	2	0	16	1	3	1	1
47	2	2	0	17	1	1	1	0
47	2	2	0	21	2	2	2	0
47	2	2	0	22	2	6	6
47	2	2	0	23	1	2	3	0
47	2	2	0	24	1	2	2	0
47	2	2	0	25	1	2	2	0
47	2	2	0	26	1	3	2	0
47	2	2	0	27	1	3	2	0
47	2	2	0	30	2	2	2	0
47	2	2	0	31	2	1	1	0
47	2	2	0	32	2	2	2	0
47	2	2	0	33	1	2	2	0
47	2	2	0	34	1	2	2	0
47	2	2	0	35	1	3	3	0
47	2	2	0	36	1	2	2	0
47	2	2	0	37	1	2	2	0
47	2	2	0	41	2	5	3	0
47	2	2	0	42	2	3	3	0
47	2	2	0	43	1	2	2	0
47	2	2	0	44	1	2	3	0
47	2	2	0	45	1	2	2	0
47	2	2	0	46	1	3	3	0
47	2	2	0	47	1	2	2	0
48	1	2	0	10	2	1	1	0
48	1	2	0	11	2	2	2	0
48	1	2	0	12	2	2	2	1
48	1	2	0	13	1	2	2	0
48	1	2	0	14	1	2	2	0
48	1	2	0	15	1	1	1	0
48	1	2	0	16	1	1	1	0
48	1	2	0	17	1	7	7
48	1	2	0	21	2	1	2	0
48	1	2	0	22	2	2	2	0
48	1	2	0	23	1	2	2	0
48	1	2	0	24	1	2	2	0
48	1	2	0	25	1	2	2	0
48	1	2	0	26	1	2	2	0
48	1	2	0	27	1	7	7
48	1	2	0	30	2	1	1	0
48	1	2	0	31	2	1	1	0
48	1	2	0	32	2	1	1	0
48	1	2	0	33	1	2	2	0
48	1	2	0	34	1	1	2	0
48	1	2	0	35	1	2	2	1
48	1	2	0	36	1	2	2	0
48	1	2	0	37	1	7	7
48	1	2	0	41	2	2	1	0
48	1	2	0	42	2	1	1	0
48	1	2	0	43	1	1	2	0
48	1	2	0	44	1	2	2	0
48	1	2	0	45	1	2	2	1
48	1	2	0	46	1	3	3	0
48	1	2	0	47	1	7	7
49	2	2	0	10	2	1	1	0
49	2	2	0	11	2	1	1	1
49	2	2	0	12	2	1	1	0
49	2	2	0	13	1	1	1	0
49	2	2	0	14	1	2	2	1
49	2	2	0	15	1	2	2	0
49	2	2	0	16	1	1	1	0
49	2	2	0	17	1	7	7
49	2	2	0	21	2	1	1	0
49	2	2	0	22	2	1	1	1
49	2	2	0	23	1	1	1	1
49	2	2	0	24	1	2	2	1
49	2	2	0	25	1	2	2	0
49	2	2	0	26	1	2	2	0
49	2	2	0	27	1	7	7
49	2	2	0	30	2	4	4	0
49	2	2	0	31	2	2	1	0
49	2	2	0	32	2	1	1	0
49	2	2	0	33	1	1	1	0
49	2	2	0	34	1	1	1	0
49	2	2	0	35	1	2	2	0
49	2	2	0	36	1	2	2	0
49	2	2	0	37	1	7	7
49	2	2	0	41	2	1	1	0
49	2	2	0	42	2	2	1	0
49	2	2	0	43	1	1	0
49	2	2	0	44	1	1	1	0
49	2	2	0	45	1	2	2	0
49	2	2	0	46	1	2	2	0
49	2	2	0	47	1	7	7
50	2	2	1	10	2	3	3	0
50	2	2	1	11	2	1	1	0
50	2	2	1	12	2	2	2	1
50	2	2	1	13	1	2	2	1
50	2	2	1	14	1	7	7
50	2	2	1	15	1	3	3	0
50	2	2	1	16	1	2	2	1
50	2	2	1	17	1	3	3	1
50	2	2	1	21	2	2	2	0
50	2	2	1	22	2	6	6
50	2	2	1	23	1	7	7
50	2	2	1	24	1	1	1	0
50	2	2	1	25	1	4	4	0
50	2	2	1	26	1	2	2	1
50	2	2	1	27	1	2	2	1
50	2	2	1	30	2	1	1	0
50	2	2	1	31	2	1	1	0
50	2	2	1	32	2	1	1	0
50	2	2	1	33	1	1	1	1
50	2	2	1	34	1	2	2	1
50	2	2	1	35	1	7	7
50	2	2	1	36	1	1	1	1
50	2	2	1	37	1	2	2	1
50	2	2	1	41	2	1	1	1
50	2	2	1	42	2	1	1	0
50	2	2	1	43	1	3	3	1
50	2	2	1	44	1	7	7
50	2	2	1	45	1	2	2	1
50	2	2	1	46	1	2	2	1
50	2	2	1	47	1	2	2	1
51	2	2	1	10	2	2	2	0
51	2	2	1	11	2	4	4	0
51	2	2	1	12	2	2	2	0
51	2	2	1	13	1	6	6
51	2	2	1	14	1	2	2	1
51	2	2	1	15	1	2	2	0
51	2	2	1	16	1	3	2	1
51	2	2	1	17	1	7	7
51	2	2	1	21	2	2	2	0
51	2	2	1	22	2	6	6
51	2	2	1	23	1	6	6
51	2	2	1	24	1	2	1	0
51	2	2	1	25	1	2	1	1
51	2	2	1	26	1	2	1	0
51	2	2	1	27	1	7	7
51	2	2	1	30	2	2	2	0
51	2	2	1	31	2	1	1	0
51	2	2	1	32	2	2	2	1
51	2	2	1	33	1	2	1	1
51	2	2	1	34	1	1	1	1
51	2	2	1	35	1	2	1	0
51	2	2	1	36	1	1	1	0
51	2	2	1	37	1	7	7
51	2	2	1	41	2	1	1	0
51	2	2	1	42	2	2	2	0
51	2	2	1	43	1	1	1	0
51	2	2	1	44	1	2	1	0
51	2	2	1	45	1	2	1	1
51	2	2	1	46	1	1	1	0
51	2	2	1	47	1	7	7
52	2	2	0	10	2	6	6
52	2	2	0	11	2	2	2	0
52	2	2	0	12	2	3	3	0
52	2	2	0	13	1	2	1	0
52	2	2	0	14	1	2	2	0
52	2	2	0	15	1	2	2	0
52	2	2	0	16	1	2	2	0
52	2	2	0	17	1	7	7
52	2	2	0	21	2	1	1	0
52	2	2	0	22	2	6	6
52	2	2	0	23	1	1	1	0
52	2	2	0	24	1	2	2	0
52	2	2	0	25	1	2	2	0
52	2	2	0	26	1	2	2	0
52	2	2	0	27	1	7	7
52	2	2	0	30	2	1	1	0
52	2	2	0	31	2	3	3	0
52	2	2	0	32	2	3	3	0
52	2	2	0	33	1	2	2	1
52	2	2	0	34	1	2	2	1
52	2	2	0	35	1	3	3	0
52	2	2	0	36	1	2	2	0
52	2	2	0	37	1	7	7
52	2	2	0	41	2	2	2	0
52	2	2	0	42	2	3	3	0
52	2	2	0	43	1	2	2	0
52	2	2	0	44	1	3	2	1
52	2	2	0	45	1	3	3	0
52	2	2	0	46	1	3	3	1
52	2	2	0	47	1	7	7
53	2	1	0	10	2	6	6
53	2	1	0	11	2	2	2	0
53	2	1	0	12	2	6	6
53	2	1	0	13	1	2	2	0
53	2	1	0	14	1	2	0
53	2	1	0	15	1	1	1	1
53	2	1	0	16	1	2	2	0
53	2	1	0	17	1	7	7
53	2	1	0	21	2	2	2	0
53	2	1	0	22	2	6	6
53	2	1	0	23	1	3	3	0
53	2	1	0	24	1	2	1	1
53	2	1	0	25	1	2	1	1
53	2	1	0	26	1	2	1	1
53	2	1	0	27	1	7	7
53	2	1	0	30	2	3	3	0
53	2	1	0	31	2	1	1	0
53	2	1	0	32	2	4	1	0
53	2	1	0	33	1	1	1	0
53	2	1	0	34	1	1	1	0
53	2	1	0	35	1	2	1	1
53	2	1	0	36	1	2	1	0
53	2	1	0	37	1	7	7
53	2	1	0	41	2	4	3	0
53	2	1	0	42	2	1	1	0
53	2	1	0	43	1	1	1	0
53	2	1	0	44	1	1	1	0
53	2	1	0	45	1	2	1	1
53	2	1	0	46	1	2	1	0
53	2	1	0	47	1	7	7
54	2	2	1	10	2	2	1	0
54	2	2	1	11	2	1	1	0
54	2	2	1	12	2	1	1	0
54	2	2	1	13	1	1	1	0
54	2	2	1	14	1	1	1	0
54	2	2	1	15	1	2	2	0
54	2	2	1	16	1	1	1	1
54	2	2	1	17	1	7	7
54	2	2	1	21	2	2	1	0
54	2	2	1	22	2	1	1	0
54	2	2	1	23	1	1	1	0
54	2	2	1	24	1	1	1	1
54	2	2	1	25	1	2	1	1
54	2	2	1	26	1	2	1	1
54	2	2	1	27	1	7	7
54	2	2	1	30	2	1	1	1
54	2	2	1	31	2	1	1	1
54	2	2	1	32	2	1	1	1
54	2	2	1	33	1	1	1	1
54	2	2	1	34	1	1	1	1
54	2	2	1	35	1	1	1	1
54	2	2	1	36	1	1	1	1
54	2	2	1	37	1	7	7
54	2	2	1	41	2	1	1	1
54	2	2	1	42	2	1	1	1
54	2	2	1	43	1	1	1	1
54	2	2	1	44	1	2	2	1
54	2	2	1	45	1	1	1	1
54	2	2	1	46	1	1	1	1
54	2	2	1	47	1	7	7
55	1	1	1	10	2	1	1	0
55	1	1	1	11	2	1	1	0
55	1	1	1	12	2	1	1	1
55	1	1	1	13	1	1	1	0
55	1	1	1	14	1	1	1	1
55	1	1	1	15	1	1	1	1
55	1	1	1	16	1	2	2	1
55	1	1	1	17	1	7	7
55	1	1	1	21	2	1	1	0
55	1	1	1	22	2	1	1	0
55	1	1	1	23	1	1	1	1
55	1	1	1	24	1	1	2	1
55	1	1	1	25	1	1	1	1
55	1	1	1	26	1	2	1	1
55	1	1	1	27	1	7	7
55	1	1	1	30	2	0	1	0
55	1	1	1	31	2	0	0
55	1	1	1	32	2	0	1	0
55	1	1	1	33	1	0	1	1
55	1	1	1	34	1	0	1	1
55	1	1	1	35	1	1	1	1
55	1	1	1	36	1	1	1	1
55	1	1	1	37	1	7	7
55	1	1	1	41	2	0	0
55	1	1	1	42	2	0	0
55	1	1	1	43	1	0	1	0
55	1	1	1	44	1	1	1	0
55	1	1	1	45	1	1	2	1
55	1	1	1	46	1	2	2	1
55	1	1	1	47	1	7	7
56	2	2	1	10	2	2	1	0
56	2	2	1	11	2	2	1	1
56	2	2	1	12	2	2	1	1
56	2	2	1	13	1	2	2	1
56	2	2	1	14	1	2	2	1
56	2	2	1	15	1	2	2	1
56	2	2	1	16	1	2	2	1
56	2	2	1	17	1	7	7
56	2	2	1	21	2	2	1	0
56	2	2	1	22	2	2	1	1
56	2	2	1	23	1	2	2	1
56	2	2	1	24	1	2	2	1
56	2	2	1	25	1	6	6
56	2	2	1	26	1	6	6
56	2	2	1	27	1	7	7
56	2	2	1	30	2	0	0
56	2	2	1	31	2	0	0
56	2	2	1	32	2	2	1	0
56	2	2	1	33	1	2	1	0
56	2	2	1	34	1	2	2	1
56	2	2	1	35	1	2	2	1
56	2	2	1	36	1	2	2	1
56	2	2	1	37	1	7	7
56	2	2	1	41	2	0	0
56	2	2	1	42	2	0	1	0
56	2	2	1	43	1	2	1	0
56	2	2	1	44	1	2	2	1
56	2	2	1	45	1	2	2	1
56	2	2	1	46	1	2	2	1
56	2	2	1	47	1	7	7
57	2	2	0	10	2	2	2	0
57	2	2	0	11	2	7	7
57	2	2	0	12	2	7	7
57	2	2	0	13	1	2	2	0
57	2	2	0	14	1	2	2	0
57	2	2	0	15	1	2	2	0
57	2	2	0	16	1	2	1	0
57	2	2	0	17	1	7	7
57	2	2	0	21	2	0	0
57	2	2	0	22	2	0	0
57	2	2	0	23	1	6	6
57	2	2	0	24	1	2	2	0
57	2	2	0	25	1	2	2	0
57	2	2	0	26	1	2	2	0
57	2	2	0	27	1	7	7
57	2	2	0	30	2	7	7
57	2	2	0	31	2	7	7
57	2	2	0	32	2	7	7
57	2	2	0	33	1	1	1	1
57	2	2	0	34	1	2	2	1
57	2	2	0	35	1	2	2	1
57	2	2	0	36	1	2	2	0
57	2	2	0	37	1	7	7
57	2	2	0	41	2	7	7
57	2	2	0	42	2	7	7
57	2	2	0	43	1	2	1	0
57	2	2	0	44	1	2	2	1
57	2	2	0	45	1	2	2	0
57	2	2	0	46	1	1	1	0
57	2	2	0	47	1	7	7
58	1	2	1	10	2	1	1	0
58	1	2	1	11	2	1	4	0
58	1	2	1	12	2	0	0
58	1	2	1	13	1	1	0
58	1	2	1	14	1	1	1	1
58	1	2	1	15	1	1	1	1
58	1	2	1	16	1	2	2	1
58	1	2	1	17	1	7	7
58	1	2	1	21	2	6	6
58	1	2	1	22	2	0	0
58	1	2	1	23	1	0	0
58	1	2	1	24	1	1	1	0
58	1	2	1	25	1	1	1	0
58	1	2	1	26	1	1	1	1
58	1	2	1	27	1	7	7
58	1	2	1	30	2	6	6
58	1	2	1	31	2	1	1	0
58	1	2	1	32	2	6	6
58	1	2	1	33	1	1	1	0
58	1	2	1	34	1	1	1	1
58	1	2	1	35	1	1	1	1
58	1	2	1	36	1	1	1	1
58	1	2	1	37	1	7	7
58	1	2	1	41	2	1	1	0
58	1	2	1	42	2	6	6
58	1	2	1	43	1	1	1	0
58	1	2	1	44	1	2	1	0
58	1	2	1	45	1	2	2	1
58	1	2	1	46	1	2	2	1
58	1	2	1	47	1	7	7
59	2	2	1	10	2	2	2	0
59	2	2	1	11	2	2	1	1
59	2	2	1	12	2	2	1	1
59	2	2	1	13	1	2	1	1
59	2	2	1	14	1	2	1	0
59	2	2	1	15	1	2	1	0
59	2	2	1	16	1	2	1	0
59	2	2	1	17	1	7	7
59	2	2	1	21	2	2	2	1
59	2	2	1	22	2	2	2	1
59	2	2	1	23	1	2	2	1
59	2	2	1	24	1	3	2	1
59	2	2	1	25	1	3	2	1
59	2	2	1	26	1	2	2	1
59	2	2	1	27	1	7	7
59	2	2	1	30	2	1	1	0
59	2	2	1	31	2	0	0
59	2	2	1	32	2	1	1	0
59	2	2	1	33	1	0	1	1
59	2	2	1	34	1	2	2	0
59	2	2	1	35	1	2	2	0
59	2	2	1	36	1	2	0
59	2	2	1	37	1	7	7
59	2	2	1	41	2	1	1	1
59	2	2	1	42	2	0	0
59	2	2	1	43	1	0	1	1
59	2	2	1	44	1	2	2	1
59	2	2	1	45	1	3	2	1
59	2	2	1	46	1	2	2	1
59	2	2	1	47	1	7	7
60	2	2	1	10	2	2	2	0
60	2	2	1	11	2	1	1	0
60	2	2	1	12	2	1	1	0
60	2	2	1	13	1	2	2	0
60	2	2	1	14	1	3	3	1
60	2	2	1	15	1	2	2	1
60	2	2	1	16	1	2	2	1
60	2	2	1	17	1	3	3	0
60	2	2	1	21	2	2	2	0
60	2	2	1	22	2	1	1	0
60	2	2	1	23	1	2	2	1
60	2	2	1	24	1	2	2	1
60	2	2	1	25	1	2	2	0
60	2	2	1	26	1	3	3	1
60	2	2	1	27	1	2	2	1
60	2	2	1	30	2	1	1	0
60	2	2	1	31	2	1	1	0
60	2	2	1	32	2	2	2	0
60	2	2	1	33	1	1	1	0
60	2	2	1	34	1	1	1	1
60	2	2	1	35	1	3	3	1
60	2	2	1	36	1	3	3	1
60	2	2	1	37	1	3	3	0
60	2	2	1	41	2	1	1	0
60	2	2	1	42	2	1	1	0
60	2	2	1	43	1	1	1	0
60	2	2	1	44	1	1	1	0
60	2	2	1	45	1	2	2	1
60	2	2	1	46	1	3	3	1
60	2	2	1	47	1	3	3	1
61	1	2	0	10	2	1	1	1
61	1	2	0	11	2	1	1	1
61	1	2	0	12	2	1	1	1
61	1	2	0	13	1	2	2	0
61	1	2	0	14	1	2	2	1
61	1	2	0	15	1	2	2	0
61	1	2	0	16	1	2	2	0
61	1	2	0	17	1	7	7
61	1	2	0	21	2	1	1	0
61	1	2	0	22	2	1	1	0
61	1	2	0	23	1	2	1	0
61	1	2	0	24	1	2	2	0
61	1	2	0	25	1	3	2	0
61	1	2	0	26	1	3	2	0
61	1	2	0	27	1	7	7
61	1	2	0	30	2	1	1	0
61	1	2	0	31	2	6	6
61	1	2	0	32	2	2	2	0
61	1	2	0	33	1	1	1	0
61	1	2	0	34	1	1	1	0
61	1	2	0	35	1	2	2	0
61	1	2	0	36	1	2	2	1
61	1	2	0	37	1	7	7
61	1	2	0	41	2	4	4	0
61	1	2	0	42	2	1	1	0
61	1	2	0	43	1	1	1	0
61	1	2	0	44	1	2	2	0
61	1	2	0	45	1	2	2	0
61	1	2	0	46	1	2	2	0
61	1	2	0	47	1	7	7
62	2	1	0	10	2	3	3	0
62	2	1	0	11	2	2	3	0
62	2	1	0	12	2	2	2	0
62	2	1	0	13	1	7	7
62	2	1	0	14	1	3	2	0
62	2	1	0	15	1	3	3	0
62	2	1	0	16	1	3	3	0
62	2	1	0	17	1	3	3	0
62	2	1	0	21	2	2	2	0
62	2	1	0	22	2	4	4	0
62	2	1	0	23	1	4	4	1
62	2	1	0	24	1	7	7
62	2	1	0	25	1	2	4	0
62	2	1	0	26	1	4	4	0
62	2	1	0	27	1	2	2	1
62	2	1	0	30	2	1	1	0
62	2	1	0	31	2	1	1	0
62	2	1	0	32	2	2	2	0
62	2	1	0	33	1	2	2	1
62	2	1	0	34	1	7	7
62	2	1	0	35	1	4	4	0
62	2	1	0	36	1	3	4	0
62	2	1	0	37	1	3	3	0
62	2	1	0	41	2	3	3	0
62	2	1	0	42	2	2	2	0
62	2	1	0	43	1	2	1	1
62	2	1	0	44	1	3	3	0
62	2	1	0	45	1	7	7
62	2	1	0	46	1	3	3	0
62	2	1	0	47	1	3	3	0
63	2	2	1	10	2	2	2	0
63	2	2	1	11	2	2	2	0
63	2	2	1	12	2	1	2	0
63	2	2	1	13	1	1	1	1
63	2	2	1	14	1	2	1	1
63	2	2	1	15	1	1	1	1
63	2	2	1	16	1	1	1	1
63	2	2	1	17	1	7	7
63	2	2	1	21	2	4	4	0
63	2	2	1	22	2	2	2	0
63	2	2	1	23	1	1	1	1
63	2	2	1	24	1	2	2	0
63	2	2	1	25	1	1	1	0
63	2	2	1	26	1	2	2	1
63	2	2	1	27	1	7	7
63	2	2	1	30	2	1	2	0
63	2	2	1	31	2	0	0
63	2	2	1	32	2	0	0
63	2	2	1	33	1	1	1	1
63	2	2	1	34	1	1	2	1
63	2	2	1	35	1	1	2	1
63	2	2	1	36	1	2	2	1
63	2	2	1	37	1	7	7
63	2	2	1	41	2	1	0
63	2	2	1	42	2	0	0
63	2	2	1	43	1	1	1	1
63	2	2	1	44	1	1	2	0
63	2	2	1	45	1	2	2	1
63	2	2	1	46	1	2	1	0
63	2	2	1	47	1	7	7
64	2	1	0	10	2	2	2	0
64	2	1	0	11	2	1	1	0
64	2	1	0	12	2	1	1	1
64	2	1	0	13	1	2	2	1
64	2	1	0	14	1	2	2	0
64	2	1	0	15	1	2	2	0
64	2	1	0	16	1	0	0
64	2	1	0	17	1	2	2	0
64	2	1	0	21	2	1	1	0
64	2	1	0	22	2	1	1	1
64	2	1	0	23	1	2	1	0
64	2	1	0	24	1	2	2	0
64	2	1	0	25	1	2	2	0
64	2	1	0	26	1	2	2	0
64	2	1	0	27	1	2	2	0
64	2	1	0	30	2	1	0
64	2	1	0	31	2	1	0
64	2	1	0	32	2	1	0
64	2	1	0	33	1	1	1	1
64	2	1	0	34	1	2	2	0
64	2	1	0	35	1	2	2	0
64	2	1	0	36	1	2	2	0
64	2	1	0	37	1	2	2	0
64	2	1	0	41	2	1	0
64	2	1	0	42	2	1	0
64	2	1	0	43	1	1	1	1
64	2	1	0	44	1	1	1	0
64	2	1	0	45	1	2	2	0
64	2	1	0	46	1	2	2	0
64	2	1	0	47	1	1	1	0
65	1	2	1	10	2	1	1	0
65	1	2	1	11	2	1	1	1
65	1	2	1	12	2	1	1	1
65	1	2	1	13	1	1	1	1
65	1	2	1	14	1	2	2	1
65	1	2	1	15	1	2	2	1
65	1	2	1	16	1	1	1	0
65	1	2	1	17	1	7	7
65	1	2	1	21	2	1	1	1
65	1	2	1	22	2	1	1	1
65	1	2	1	23	1	1	1	1
65	1	2	1	24	1	1	1	0
65	1	2	1	25	1	2	2	1
65	1	2	1	26	1	1	1	1
65	1	2	1	27	1	7	7
65	1	2	1	30	2	0	1	1
65	1	2	1	31	2	0	1	1
65	1	2	1	32	2	0	1	1
65	1	2	1	33	1	2	2	1
65	1	2	1	34	1	2	2	1
65	1	2	1	35	1	2	2	1
65	1	2	1	36	1	2	2	1
65	1	2	1	37	1	7	7
65	1	2	1	41	2	0	1	1
65	1	2	1	42	2	1	1	0
65	1	2	1	43	1	1	1	1
65	1	2	1	44	1	1	1	1
65	1	2	1	45	1	2	2	0
65	1	2	1	46	1	2	2	1
65	1	2	1	47	1	7	7
66	2	2	0	10	2	2	2	0
66	2	2	0	11	2	2	1	1
66	2	2	0	12	2	5	1	0
66	2	2	0	13	1	2	2	1
66	2	2	0	14	1	2	2	0
66	2	2	0	15	1	3	3	1
66	2	2	0	16	1	3	3	0
66	2	2	0	17	1	7	7
66	2	2	0	21	2	2	1	0
66	2	2	0	22	2	3	3	0
66	2	2	0	23	1	2	2	0
66	2	2	0	24	1	3	3	1
66	2	2	0	25	1	3	3	1
66	2	2	0	26	1	3	3	0
66	2	2	0	27	1	7	7
66	2	2	0	30	2	2	1	0
66	2	2	0	31	2	0	1	0
66	2	2	0	32	2	3	0
66	2	2	0	33	1	4	5	0
66	2	2	0	34	1	2	5	0
66	2	2	0	35	1	3	3	0
66	2	2	0	36	1	3	3	0
66	2	2	0	37	1	7	7
66	2	2	0	41	2	2	1	0
66	2	2	0	42	2	0	1	0
66	2	2	0	43	1	2	3	0
66	2	2	0	44	1	5	5	0
66	2	2	0	45	1	3	3	0
66	2	2	0	46	1	3	3	0
66	2	2	0	47	1	7	7
67	1	1	1	10	2	3	3	1
67	1	1	1	11	2	1	1	1
67	1	1	1	12	2	1	1	1
67	1	1	1	13	1	1	1	1
67	1	1	1	14	1	2	2	0
67	1	1	1	15	1	2	2	0
67	1	1	1	16	1	2	2	0
67	1	1	1	17	1	7	7
67	1	1	1	21	2	1	1	1
67	1	1	1	22	2	1	1	1
67	1	1	1	23	1	2	2	0
67	1	1	1	24	1	2	2	1
67	1	1	1	25	1	2	2	1
67	1	1	1	26	1	1	1	1
67	1	1	1	27	1	7	7
67	1	1	1	30	2	0	0
67	1	1	1	31	2	0	0
67	1	1	1	32	2	0	0
67	1	1	1	33	1	1	1	1
[truncated: 971 more rows]
